# Supplementary material for: Lower Omega-6–Omega-3 Ratio Increased Milk Production and Had Limited Effects on Early Pregnancy Development in Dairy Cattle
Source: Animals (Basel). 2026 Jan 27;16(3):395. doi: 10.3390/ani16030395 (PMC12896842; doi:10.3390/ani16030395)
Supplement: Supplementary file 1 [file animals-16-00395-s001.zip]

Archive with 1 entries (1 files):
- animals-4083531-supplementary.pdf
